# Supplementary material for: A pH-Controlled Solid Inhibitor Based on PAM Hydrogel for Steel Corrosion Protection in Wide Range pH NaCl Medium
Source: Molecules. 2023 Jan 30;28(3):1314. doi: 10.3390/molecules28031314 (PMC9920852; doi:10.3390/molecules28031314)
Supplement: Supplementary file 1 [file molecules-28-01314-s001.zip]

Archive with 1 entries (1 files):
- molecules-2153893-supplementary.pdf
